# Supplementary material for: Differences in Executive Functioning Performance and Cortical Activation Between Autistic and Non-Autistic Youth During an fNIRS Flanker Task: A Pilot Study
Source: Brain Sci. 2025 Dec 31;16(1):65. doi: 10.3390/brainsci16010065 (PMC12838736; doi:10.3390/brainsci16010065)
Supplement: Supplementary file 1 [file brainsci-16-00065-s001.zip]

Archive with 1 entries (1 files):
- brainsci-3936120-supplementary.pdf
